# Supplementary material for: Glatiramer acetate treatment effects on gene expression in monocytes of multiple sclerosis patients
Source: J Neuroinflammation. 2013 Oct 17;10:126. doi: 10.1186/1742-2094-10-126 (PMC3852967; doi:10.1186/1742-2094-10-126)
Supplement: Additional file 2: Table S1 — Filtered differentially expressed genes. This Excel file contains four gene lists, which provide the genes that were identified as differentially expressed after one day (t1), one week (t2), one month (t3) or two months (t4) of GA therapy when compared to baseline levels (t0). For each gene, identifiers for the databases GeneCards, Entrez and HGNC (gene symbols) are provided together with their official full names. Additionally, the mean gene expression levels (averaged over the patients) and the respective standard deviations (SD) are given for all compared time points as well as the computed t-test P-values and MAID-scores. The column 'Regulation’ denotes, if the gene was found up-regulated or down-regulated in response to GA relative to baseline. [file 1742-2094-10-126-S2.xls]

## Sheet: baseline vs 1 day 
GeneCards ID	Official Symbol	Entrez Gene ID	Official Full Name	Mean t0	Mean t1	SD t0	SD t1	T-Test P t1 vs t0	MAID-Score t1 vs t0	Regulation
GC04M077132	CXCL10	3627	chemokine (C-X-C motif) ligand 10	1133	1901	638	1368	0.0446408	4.96023	Up
GC01M089290	GBP1	2633	guanylate binding protein 1, interferon-inducible, 67kDa	2150	3550	814	1675	0.0139777	4.95023	Up
GC22P034368	APOL6	80830	apolipoprotein L, 6	378	630	205	306	0.0239211	4.39119	Up
GC04M077112	CXCL9	4283	chemokine (C-X-C motif) ligand 9	165	290	45	117	0.00829528	4.18719	Up
GC01M089438	GBP5	115362	guanylate binding protein 5	730	1133	429	816	0.04032	4.06089	Up
GC15M087221	HAPLN3	145864	hyaluronan and proteoglycan link protein 3	53	113	23	61	0.01981	4.05917	Up
GC02P085665	VAMP5	10791	vesicle-associated membrane protein 5 (myobrevin)	1106	1678	474	632	0.0155254	3.97381	Up
GC10M090572	ANKRD22	118932	ankyrin repeat domain 22	427	670	169	318	0.026033	3.94392	Up
GC08P144171	LY6E	4061	lymphocyte antigen 6 complex, locus E	948	1410	593	664	0.0317195	3.74704	Up
GC11P063060	RARRES3	5920	retinoic acid receptor responder (tazarotene induced) 3	2113	3062	880	1172	0.0465357	3.65035	Up
GC01P158063	SLAMF8	56833	SLAM family member 8	219	344	119	201	0.0104547	3.55315	Up
GC03M128893	MGLL	11343	monoglyceride lipase	371	562	74	264	0.0465679	3.54876	Up
GC17P007423	CD68	968	CD68 molecule	87	153	48	49	0.0362701	3.51126	Up
GC01P158975	SLAMF7	57823	SLAM family member 7	218	340	104	137	0.00957884	3.47244	Up
GC17P053670	LPO	4025	lactoperoxidase	16	46	12	17	0.00297892	3.45739	Up
GC14M023098	AP1G2	8906	adaptor-related protein complex 1, gamma 2 subunit	1126	1617	186	245	0.00529234	3.44971	Up
GC11P072653	P2RY6	5031	pyrimidinergic receptor P2Y, G-protein coupled, 6	41	82	37	50	0.0158912	3.36648	Up
GC08P039891	IDO1	3620	indoleamine 2,3-dioxygenase 1	153	244	52	103	0.0235684	3.35152	Up
GC13P089621	ENSG00000220026			4	27	6	22	0.0252679	3.30003	Up
GC19P015484	CYP4F22	126410	cytochrome P450, family 4, subfamily F, polypeptide 22	22	53	14	26	0.0103498	3.25422	Up
GC01M089420	GBP4	115361	guanylate binding protein 4	252	373	92	148	0.0260125	3.14652	Up
GC11M071499	C11orf51	25906	chromosome 11 open reading frame 51	630	886	187	217	0.0409585	3.10132	Up
GC22M034860	APOL3	80833	apolipoprotein L, 3	872	1215	132	352	0.00907485	3.09807	Up
GC14M105237	ENSG00000183545			16	43	15	22	0.0217829	3.09456	Up
GC06P116891	FAM26F	441168	family with sequence similarity 26, member F	3832	5210	1300	1504	0.0449617	3.07722	Up
GC04P015457	CD38	952	CD38 molecule	295	423	129	202	0.0208078	2.96254	Up
GC17P044642	ABI3	51225	ABI family, member 3	754	1039	152	261	0.0485629	2.95508	Up
GC04M084305	PLAC8	51316	placenta-specific 8	11765	15433	2868	3994	0.0400783	2.77116	Up
GC12P054398	BLOC1S1	2647	biogenesis of lysosomal organelles complex-1, subunit 1	2642	3493	915	682	0.0449246	2.76364	Up
GC01M089345	GBP2	2634	guanylate binding protein 2, interferon-inducible	2509	3318	734	1181	0.038216	2.76206	Up
GC07M092597	SAMD9L	219285	sterile alpha motif domain containing 9-like	1300	1729	430	670	0.0252553	2.73474	Up
GC16M028418	IL27	246778	interleukin 27	24	50	22	22	0.0447686	2.70814	Up
GC12M047446	ADCY6	112	adenylate cyclase 6	50	86	44	31	0.0259706	2.6883	Up
GC0XM070244	IL2RG	3561	interleukin 2 receptor, gamma (severe combined immunodeficiency)	916	1220	374	225	0.0257835	2.68323	Up
GC14M099869	WARS	7453	tryptophanyl-tRNA synthetase	6429	8376	1114	1934	0.0155774	2.67954	Up
GC20P031863	CHMP4B	128866	chromatin modifying protein 4B	3107	4051	828	307	0.00875227	2.64253	Up
GC03P188569	RTP4	64108	receptor (chemosensory) transporter protein 4	980	1295	375	338	0.00511691	2.61816	Up
GC20P052258	PFDN4	5203	prefoldin subunit 4	330	451	79	118	0.0419388	2.60365	Up
GC07M001821	MAD1L1	8379	MAD1 mitotic arrest deficient-like 1 (yeast)	640	852	171	385	0.0370038	2.59433	Up
GC04M001150	SPON2	10417	spondin 2, extracellular matrix protein	82	126	26	39	0.0185316	2.58497	Up
GC16U900387	LOC283888	283888	hypothetical protein LOC283888	49	83	20	28	0.0282786	2.58285	Up
GC02P206656	LOC729570	729570		276	380	60	67	0.00477107	2.58227	Up
GC01M084048	TTLL7	79739	tubulin tyrosine ligase-like family, member 7	6	23	2	12	0.00294923	2.57586	Up
GC05M151102	ATOX1	475	ATX1 antioxidant protein 1 homolog (yeast)	1288	1680	406	447	0.0467341	2.54423	Up
GC10M016906	CUBN	8029	cubilin (intrinsic factor-cobalamin receptor)	15	36	11	26	0.0479319	2.52552	Up
GC02M042877	ENSG00000217155			99	147	40	63	0.0126276	2.49734	Up
GC09P129870	SLC25A25	114789	solute carrier family 25 (mitochondrial carrier; phosphate carrier), member 25	169	237	53	63	0.0116341	2.48382	Up
GC0YM020969	TTTY10	246119	testis-specific transcript, Y-linked 10	12	30	9	19	0.0433458	2.45697	Up
GC11M047218	ACP2	53	acid phosphatase 2, lysosomal	814	1059	164	109	0.0204808	2.44119	Up
GC01M027865	IFI6	2537	interferon, alpha-inducible protein 6	4002	5084	1812	1963	0.0330508	2.39934	Up
GC19M005816	FUT5	2527	fucosyltransferase 5 (alpha (1,3) fucosyltransferase)	22	44	14	25	0.0291362	2.38737	Up
GC16P066398	TSNAXIP1	55815	translin-associated factor X interacting protein 1	37	63	20	23	0.0223021	2.38669	Up
GC22M044638	WNT7B	7477	wingless-type MMTV integration site family, member 7B	40	67	29	24	0.0241611	2.35562	Up
GC13P113546	GAS6	2621	growth arrest-specific 6	144	202	68	87	0.014183	2.35293	Up
GC11M064512	BATF2	116071	basic leucine zipper transcription factor, ATF-like 2	238	322	77	144	0.0464684	2.35276	Up
GC14P022912	IL25	64806	interleukin 25	13	31	6	19	0.0322731	2.34035	Up
GC19P060689	NAT14	57106	N-acetyltransferase 14 (GCN5-related, putative)	34	59	26	23	0.0274569	2.3354	Up
GC19M042815	ZFP30	22835	zinc finger protein 30 homolog (mouse)	51	81	27	19	0.0401947	2.3342	Up
GC03P109084	LOC285205	285205	hypothetical LOC285205	27	50	10	15	0.0100954	2.32754	Up
GC09M103371	GRIN3A	116443	glutamate receptor, ionotropic, N-methyl-D-aspartate 3A	35	60	17	5	0.00119834	2.32495	Up
GC11M060415	PRPF19	27339	PRP19/PSO4 pre-mRNA processing factor 19 homolog (S. cerevisiae)	1156	1476	196	198	0.0355366	2.31873	Up
GC18M069891	FBXO15	201456	F-box protein 15	14	32	11	13	0.012876	2.31052	Up
GC04M089402	PPM1K	152926	protein phosphatase 1K (PP2C domain containing)	569	737	79	105	0.0012253	2.30824	Up
GC05P081612	ATP6AP1L	92270	ATPase, H+ transporting, lysosomal accessory protein 1-like	27	49	21	18	0.0102308	2.29815	Up
GC11P067534	ALDH3B1	221	aldehyde dehydrogenase 3 family, member B1	484	629	63	66	0.00549766	2.29631	Up
GC14M062849	GPHB5	122876	glycoprotein hormone beta 5	35	60	17	20	0.0155005	2.2908	Up
GC19M044206	FBXO27	126433	F-box protein 27	14	32	10	18	0.00884212	2.28543	Up
GC09P138900	TRAF2	7186	TNF receptor-associated factor 2	49	78	25	28	0.0238846	2.26856	Up
GC06M036430	ETV7	51513	ets variant 7	67	101	25	47	0.0419469	2.26582	Up
GC01P043539	TIE1	7075	tyrosine kinase with immunoglobulin-like and EGF-like domains 1	5	19	6	11	0.0224465	2.23892	Up
GC05M134808	C5orf20	140947	chromosome 5 open reading frame 20	48	77	19	25	0.0188174	2.23661	Up
GC17M059127	LIMD2	80774	LIM domain containing 2	328	430	55	157	0.0487259	2.22431	Up
GC01P011658	FBXO6	26270	F-box protein 6	2203	2759	549	672	0.0287561	2.21394	Up
GC07P142539	PIP	5304	prolactin-induced protein	40	66	23	14	0.0377461	2.21383	Up
GC16M000632	LOC100130285	100130285	hypothetical LOC100130285	77	112	13	32	0.0137312	2.20746	Up
GC03M059914	NPCDR1	246734	nasopharyngeal carcinoma, down-regulated 1	19	37	10	20	0.0416147	2.19732	Up
GC17P038412	IFI35	3430	interferon-induced protein 35	2347	2933	528	696	0.0302414	2.1937	Up
GC14M023844	CIDEB	27141	cell death-inducing DFFA-like effector b	2208	2752	646	800	0.00535872	2.16691	Up
GC03P042997	LOC729085	729085	hypothetical protein LOC729085	4	18	3	10	0.0193231	2.15707	Up
GC04P017255	LAP3	51056	leucine aminopeptidase 3	4089	5065	1096	1535	0.0439812	2.14693	Up
GC01P154964	C1orf66	51093	chromosome 1 open reading frame 66	222	293	35	72	0.0139215	2.14224	Up
GC12P049604	METTL7A	25840	methyltransferase like 7A	3231	4005	931	668	0.0246857	2.13879	Up
GC12P009871	KLRF1	51348	killer cell lectin-like receptor subfamily F, member 1	102	143	36	40	0.0247595	2.13807	Up
GC0XM048815	PRAF2	11230	PRA1 domain family, member 2	122	169	41	42	0.0100868	2.13041	Up
GC09M103275	C9orf125	84302	chromosome 9 open reading frame 125	11	26	7	9	0.00893314	2.1188	Up
GC11M067031	CDK2AP2	10263	cyclin-dependent kinase 2 associated protein 2	1235	1542	309	320	0.0211312	2.11755	Up
GC20P031059	BPIL1	80341	bactericidal/permeability-increasing protein-like 1	52	79	16	26	0.0198498	2.11172	Up
GC17M059433	ICAM2	3384	intercellular adhesion molecule 2	2428	3005	480	761	0.0320316	2.10322	Up
GC08M039427	ADAM3A	1587	ADAM metallopeptidase domain 3A (cyritestin 1)	8	22	6	7	0.00292052	2.08713	Up
GC05P140995	PCDHGB5	56101	protocadherin gamma subfamily B, 5	49	75	19	21	0.00896002	2.08529	Up
GC11P063338	C11orf84	144097	chromosome 11 open reading frame 84	77	110	24	34	0.0133178	2.08313	Up
GC01M158163	IGSF9	57549	immunoglobulin superfamily, member 9	11	26	4	17	0.0456189	2.07541	Up
GC12M119920	OASL	8638	2'-5'-oligoadenylate synthetase-like	647	814	244	394	0.0260421	2.07204	Up
GC12P111879	OAS2	4939	2'-5'-oligoadenylate synthetase 2, 69/71kDa	782	978	235	294	0.00623296	2.06176	Up
GC10P091077	IFIT3	3437	interferon-induced protein with tetratricopeptide repeats 3	3505	4301	1652	2075	0.0445108	2.04292	Up
GC17M040359	KIF18B	146909	kinesin family member 18B	37	60	23	25	0.0239288	2.03527	Up
GC19P054095	NUCB1	4924	nucleobindin 1	673	842	224	217	0.0369034	2.02547	Up
GC16U900481	LOC283875	283875		8	22	3	10	0.0074036	2.02091	Up
GC01P114323	OLFML3	56944	olfactomedin-like 3	5	17	2	12	0.020233	2.01164	Up
GC08M124762	ANXA13	312	annexin A13	5	17	2	13	0.0327794	2.00404	Up
GC01P113018	MOV10	4343	Mov10, Moloney leukemia virus 10, homolog (mouse)	159	211	48	52	0.0136907	2.00342	Up
GC21M027215	ADAMTS5	11096	ADAM metallopeptidase with thrombospondin type 1 motif, 5	265	167	113	51	0.0285624	-3.37561	Down
GC05P167846	RARS	5917	arginyl-tRNA synthetase	2663	1911	577	373	0.0285178	-3.24868	Down
GC11M125153	PATE2	399967	prostate and testis expressed 2	33	10	11	9	0.00174251	-2.99955	Down
GC04U900253	LOC339988	339988	hypothetical protein LOC339988	149	94	34	47	0.0295478	-2.9003	Down
GC19P059062	MYADM	91663	myeloid-associated differentiation marker	9427	7152	2089	1600	0.0143762	-2.80244	Down
GC17M037263	KLHL11	55175	kelch-like 11 (Drosophila)	31	10	21	8	0.00948314	-2.78555	Down
GC02M159883	BAZ2B	29994	bromodomain adjacent to zinc finger domain, 2B	2420	1829	600	293	0.0375211	-2.73689	Down
GC11P064635	TM7SF2	7108	transmembrane 7 superfamily member 2	50	24	25	15	0.0240976	-2.73202	Down
GC12M060389	FAM19A2	338811	family with sequence similarity 19 (chemokine (C-C motif)-like), member A2	78	44	31	21	0.0254713	-2.71576	Down
GC14P020222	RNASE4	6038	ribonuclease, RNase A family, 4	1597	1205	466	251	0.0488519	-2.68858	Down
GC14P020609	FLJ10357	55701	hypothetical protein FLJ10357	1372	1038	441	169	0.0189516	-2.63261	Down
GC09P116125	ORM1	5004	orosomucoid 1	89	53	40	33	0.0291511	-2.62012	Down
GC01U901506	LOC644242	644242		204	142	40	26	0.0139795	-2.54799	Down
GC19M006615	TNFSF14	8740	tumor necrosis factor (ligand) superfamily, member 14	837	632	400	227	0.0272237	-2.53666	Down
GC11M034129	ABTB2	25841	ankyrin repeat and BTB (POZ) domain containing 2	48	24	16	10	0.000326931	-2.47928	Down
GC15M038952	RHOV	171177	ras homolog gene family, member V	37	17	21	12	0.0371789	-2.47257	Down
GC17M071782	QRICH2	84074	glutamine rich 2	31	13	13	12	0.0097717	-2.45583	Down
GC06P046764	TDRD6	221400	tudor domain containing 6	31	12	15	8	0.0305075	-2.45464	Down
GC18P055718	PMAIP1	5366	phorbol-12-myristate-13-acetate-induced protein 1	1894	1469	589	438	0.0215504	-2.44826	Down
GC02M171168	HMGB1L4	10355	high-mobility group box 1-like 4	351	258	99	42	0.00685228	-2.43777	Down
GC17M069865	BTBD17	388419	BTB (POZ) domain containing 17	25	8	14	4	0.0046647	-2.43097	Down
GC01M066975	INSL5	10022	insulin-like 5	35	15	11	12	0.0109917	-2.41206	Down
GC17P045008	NXPH3	11248	neurexophilin 3	40	19	25	9	0.0372204	-2.4012	Down
GC16M084299	C16orf74	404550	chromosome 16 open reading frame 74	208	148	60	43	0.0499538	-2.39546	Down
GC12P009715	CLEC2D	29121	C-type lectin domain family 2, member D	245	178	68	59	0.017384	-2.38064	Down
GC06M128944	ENSG00000213130			143	98	27	39	0.00517772	-2.38026	Down
GC11P001064	MUC2	4583	mucin 2, oligomeric mucus/gel-forming	34	15	23	12	0.0238538	-2.34879	Down
GC19P004255	FSD1	79187	fibronectin type III and SPRY domain containing 1	46	24	25	10	0.0257162	-2.34637	Down
GC03P010134	C3orf10	55845	chromosome 3 open reading frame 10	1728	1356	439	458	0.0440788	-2.33049	Down
GC03P124090	LOC100129550	100129550		1574	1236	429	198	0.0325606	-2.30719	Down
GC07P039798	LOC349114	349114	hypothetical LOC349114	24	8	15	9	0.0264964	-2.30631	Down
GC02U900524	LOC285103	285103	hypothetical protein LOC285103	47	26	21	15	0.0472102	-2.30329	Down
GC0XP095945	RPA4	29935	replication protein A4, 34kDa	122	83	44	34	0.0414454	-2.28233	Down
GC05P102229	PAM	5066	peptidylglycine alpha-amidating monooxygenase	1535	1210	522	452	0.030818	-2.27298	Down
GC17M076701	LOC100131170	100131170		41	21	20	15	0.0278374	-2.26934	Down
GC0XM015312	PIR	8544	pirin (iron-binding nuclear protein)	22	7	12	9	0.0139556	-2.24855	Down
GC09P102229	C9orf30	91283	chromosome 9 open reading frame 30	87	57	26	18	0.0326007	-2.23877	Down
GC16M028524	SULT1A1	6817	sulfotransferase family, cytosolic, 1A, phenol-preferring, member 1	371	281	75	49	0.00296697	-2.23308	Down
GC22M024077	LRP5L	91355	low density lipoprotein receptor-related protein 5-like	227	167	50	53	0.0299281	-2.23009	Down
GC11P059953	MS4A5	64232	membrane-spanning 4-domains, subfamily A, member 5	16	3	13	2	0.0319827	-2.22572	Down
GC05P134122	DDX46	9879	DEAD (Asp-Glu-Ala-Asp) box polypeptide 46	1092	861	140	83	0.00120784	-2.20846	Down
GC12P006290	PLEKHG6	55200	pleckstrin homology domain containing, family G (with RhoGef domain) member 6	38	19	15	15	0.00189182	-2.1987	Down
GC02P187163	ITGAV	3685	integrin, alpha V (vitronectin receptor, alpha polypeptide, antigen CD51)	1154	912	227	191	0.00112371	-2.19292	Down
GC05M098134	FLJ35946	503569		18	5	11	2	0.00626066	-2.1925	Down
GC08P071649	ENSG00000213002			2253	1799	622	432	0.0302235	-2.19206	Down
GC20P060191	GTPBP5	26164	GTP binding protein 5 (putative)	94	63	41	41	0.00945622	-2.18787	Down
GC11M072225	FCHSD2	9873	FCH and double SH3 domains 2	840	660	207	73	0.0337199	-2.1871	Down
GC07P001751	ELFN1	392617	extracellular leucine-rich repeat and fibronectin type III domain containing 1	50	29	19	13	0.043591	-2.17398	Down
GC03M127808	TXNRD3	114112	thioredoxin reductase 3	75	48	30	20	0.014886	-2.16007	Down
GC10P072642	UNC5B	219699	unc-5 homolog B (C. elegans)	109	75	81	57	0.0368017	-2.14838	Down
GC0XM108673	KCNE1L	23630	KCNE1-like	55	33	21	18	0.000822331	-2.14803	Down
GC20M057872	SYCP2	10388	synaptonemal complex protein 2	80	53	20	25	0.0134811	-2.12353	Down
GC02P105727	NCK2	8440	NCK adaptor protein 2	928	736	283	116	0.0174834	-2.11989	Down
GC17M045270	TAC4	255061	tachykinin 4 (hemokinin)	44	25	15	14	0.033411	-2.11987	Down
GC19M016450	CALR3	125972	calreticulin 3	21	7	16	3	0.0471523	-2.11163	Down
GC01U900753	LOC148824	148824	hypothetical LOC148824	30	14	19	14	0.0414397	-2.11081	Down
GC16M010529	EMP2	2013	epithelial membrane protein 2	23	9	12	5	0.00795938	-2.11002	Down
GC01P205344	C4BPA	722	complement component 4 binding protein, alpha	96	65	71	61	0.00159272	-2.10966	Down
GC06P074161	DDX43	55510	DEAD (Asp-Glu-Ala-Asp) box polypeptide 43	37	20	10	19	0.0102273	-2.08627	Down
GC19P014044	LOC113230	113230		64	40	16	12	0.00465701	-2.08296	Down
GC18M000309	COLEC12	81035	collectin sub-family member 12	109	76	30	25	0.0102821	-2.07343	Down
GC11M005247	HBE1	3046	hemoglobin, epsilon 1	30	14	19	12	0.0345988	-2.06558	Down
GC17P008279	NDEL1	81565	nudE nuclear distribution gene E homolog (A. nidulans)-like 1	2504	2028	617	357	0.0464569	-2.06165	Down
GC02P074971	HK2	3099	hexokinase 2	3316	2697	860	509	0.024594	-2.04448	Down
GC07P002685	AMZ1	155185	archaelysin family metallopeptidase 1	70	46	15	25	0.0121314	-2.03635	Down
GC0XP082569	POU3F4	5456	POU class 3 homeobox 4	20	7	11	3	0.00841891	-2.03153	Down
GC03P032256	CMTM8	152189	CKLF-like MARVEL transmembrane domain containing 8	62	39	25	30	0.0299695	-2.02071	Down
GC03M081621	GBE1	2632	glucan (1,4-alpha-), branching enzyme 1	2406	1960	286	239	0.00360924	-2.00434	Down
GC01P181025	NPL	80896	N-acetylneuraminate pyruvate lyase (dihydrodipicolinate synthase)	2092	1702	375	299	0.038681	-2.00358	Down
GC01P151917	NPR1	4881	natriuretic peptide receptor A/guanylate cyclase A (atrionatriuretic peptide receptor A)	55	34	15	11	0.0275369	-2.00319	Down

## Sheet: baseline vs 1 week
GeneCards ID	Official Symbol	Entrez Gene ID	Official Full Name	Mean t0	Mean t2	SD t0	SD t2	T-Test P t2 vs t0	MAID-Score t2 vs t0	Regulation
GC17M006885	SLC16A11	162515	solute carrier family 16, member 11 (monocarboxylic acid transporter 11)	26	70	11	28	0.0227954	3.76496	Up
GC12P130878	MMP17	4326	matrix metallopeptidase 17 (membrane-inserted)	51	108	26	32	0.000150705	3.70739	Up
GC02P218832	GPBAR1	151306	G protein-coupled bile acid receptor 1	2632	3754	817	1034	0.0383149	3.37511	Up
GC19M058794	LOC284379	284379	solute carrier family 7 (cationic amino acid transporter, y+ system), member 3 pseudogene	10	39	4	27	0.0450822	3.3121	Up
GC17P007423	CD68	968	CD68 molecule	72	129	47	65	0.0169477	3.16075	Up
GC05M176665	MXD3	83463	MAX dimerization protein 3	273	410	53	94	0.0105629	3.1559	Up
GC11P066580	RHOD	29984	ras homolog gene family, member D	36	77	15	11	0.00706669	3.15453	Up
GC05M151102	ATOX1	475	ATX1 antioxidant protein 1 homolog (yeast)	1376	1924	417	379	0.0467201	3.09859	Up
GC12P006751	LAG3	3902	lymphocyte-activation gene 3	6	31	1	18	0.017347	3.0139	Up
GC06M032270	NOTCH4	4855	Notch homolog 4 (Drosophila)	47	89	26	14	0.0470257	3.00162	Up
GC17M044007	HOXB4	3214	homeobox B4	51	96	31	37	0.0224263	3.00023	Up
GC19M008286	NDUFA7	4701	NADH dehydrogenase (ubiquinone) 1 alpha subcomplex, 7, 14.5kDa	1621	2233	658	366	0.0183029	2.9841	Up
GC11M111519	IL18	3606	interleukin 18 (interferon-gamma-inducing factor)	360	517	91	148	0.00598913	2.92461	Up
GC03M113735	ATG3	64422	ATG3 autophagy related 3 homolog (S. cerevisiae)	5341	7146	890	972	0.00477902	2.81198	Up
GC02P238673	ESPNL	339768	espin-like	21	50	9	19	0.0351402	2.77775	Up
GC06M026163	HIST1H1C	3006	histone cluster 1, H1c	120	185	40	30	0.0193816	2.76243	Up
GC10P075211	CHCHD1	118487	coiled-coil-helix-coiled-coil-helix domain containing 1	2815	3746	863	393	0.00901888	2.71666	Up
GC06P032254	RNF5	6048	ring finger protein 5	11	35	6	14	0.0106647	2.69695	Up
GC06M149811	ZC3H12D	340152	zinc finger CCCH-type containing 12D	342	477	76	142	0.0317241	2.65863	Up
GC16P030841	FBXL19	54620	F-box and leucine-rich repeat protein 19	167	244	64	57	0.037125	2.63615	Up
GC05P148632	AFAP1L1	134265	actin filament associated protein 1-like 1	12	35	6	14	0.00290503	2.59291	Up
GC19M044615	RPS16	6217	ribosomal protein S16	5995	7806	1456	991	0.00212656	2.554	Up
GC14M019884	RPPH1	85495	ribonuclease P RNA component H1	102	156	40	44	0.0403562	2.55221	Up
GC08P019215	SH2D4A	63898	SH2 domain containing 4A	31	61	15	25	0.0357813	2.53005	Up
GC09P085427	C9orf103	414328	chromosome 9 open reading frame 103	216	304	50	54	0.00989541	2.52736	Up
GC09P137553	LCN1	3933	lipocalin 1 (tear prealbumin)	11	32	10	17	0.0131431	2.50749	Up
GC04M000656	ATP5I	521	ATP synthase, H+ transporting, mitochondrial F0 complex, subunit E	2681	3484	879	415	0.0259662	2.48717	Up
GC03P028259	CMC1	152100	COX assembly mitochondrial protein homolog (S. cerevisiae)	559	745	188	130	0.0223888	2.45783	Up
GC09M067918	LOC642236	642236	similar to FRG1 protein (FSHD region gene 1 protein)	174	246	40	56	0.00864592	2.45559	Up
GC11P063338	C11orf84	144097	chromosome 11 open reading frame 84	79	123	26	53	0.0272536	2.45045	Up
GC07M007643	RPA3	6119	replication protein A3, 14kDa	744	976	227	159	0.00417878	2.39642	Up
GC16U900363	LOC283856	283856	hypothetical protein LOC283856	16	38	9	9	0.00141437	2.39286	Up
GC06P034773	LOC729776	729776		408	544	134	73	0.019864	2.37449	Up
GC10P096512	CYP2C19	1557	cytochrome P450, family 2, subfamily C, polypeptide 19	21	45	9	12	0.00398195	2.37185	Up
GC03P129118	KLHDC6	166348	kelch domain containing 6	12	33	8	11	0.00311271	2.35301	Up
GC16P000552	C16orf11	146325	chromosome 16 open reading frame 11	59	94	22	40	0.0152462	2.34805	Up
GC06M043129	MRPL2	51069	mitochondrial ribosomal protein L2	207	286	28	33	4.54353e-05	2.34153	Up
GC12M075262	BBS10	79738	Bardet-Biedl syndrome 10	200	276	61	77	0.0299261	2.32402	Up
GC12P049523	TMPRSS12	283471	transmembrane protease, serine 12	3	20	0	6	0.00121362	2.32323	Up
GC12P009871	KLRF1	51348	killer cell lectin-like receptor subfamily F, member 1	93	138	22	38	0.0183749	2.30721	Up
GC17M015347	FAM18B2	201158	family with sequence similarity 18, member B2	78	119	24	28	0.0480234	2.29926	Up
GC01P158017	DUSP23	54935	dual specificity phosphatase 23	740	960	107	153	0.00713519	2.28978	Up
GC04M071761	IGJ	3512	immunoglobulin J polypeptide, linker protein for immunoglobulin alpha and mu polypeptides	14	35	19	32	0.0395874	2.2889	Up
GC12P006939	C12orf57	113246	chromosome 12 open reading frame 57	504	661	122	146	0.0146091	2.28655	Up
GC17M059127	LIMD2	80774	LIM domain containing 2	341	453	54	85	0.000890416	2.2789	Up
GC19P041085	HCST	10870	hematopoietic cell signal transducer	3718	4714	883	635	0.0225552	2.27353	Up
GC09P035898	HRCT1	646962	histidine rich carboxyl terminus 1	13	33	9	17	0.0477542	2.26288	Up
GC17P018223	EVPLL	645027	envoplakin-like	33	59	22	21	0.0308791	2.22094	Up
GC02P201742	ENSG00000197791			654	843	143	141	0.00793955	2.21136	Up
GC06M033773	C6orf125	84300	chromosome 6 open reading frame 125	995	1271	201	190	0.0279749	2.20598	Up
GC19M002246	LINGO3	645191	leucine rich repeat and Ig domain containing 3	280	371	32	80	0.0429744	2.17887	Up
GC16P029944	C16orf92	146378	chromosome 16 open reading frame 92	18	38	14	9	0.015782	2.16325	Up
GC05P138706	PAIP2	51247	poly(A) binding protein interacting protein 2	4009	5019	863	931	0.00493946	2.15577	Up
GC22M021726	RTDR1	27156	rhabdoid tumor deletion region gene 1	3	19	3	11	0.0131223	2.15561	Up
GC19M041296	POLR2I	5438	polymerase (RNA) II (DNA directed) polypeptide I, 14.5kDa	1133	1435	285	95	0.0401721	2.14997	Up
GC14P100541	FLJ41170	440200	hypothetical LOC440200	5	21	2	10	0.00787869	2.14038	Up
GC22P027468	HSCB	150274	HscB iron-sulfur cluster co-chaperone homolog (E. coli)	500	644	127	131	0.00166865	2.13685	Up
GC11M033062	CSTF3	1479	cleavage stimulation factor, 3' pre-RNA, subunit 3, 77kDa	415	538	99	33	0.0352015	2.13514	Up
GC01P166812	XCL1	6375	chemokine (C motif) ligand 1	15	34	17	15	0.0397137	2.13504	Up
GC02P079201	REG1A	5967	regenerating islet-derived 1 alpha	34	59	15	21	0.00219415	2.12316	Up
GC19P006324	ALKBH7	84266	alkB, alkylation repair homolog 7 (E. coli)	618	790	175	123	0.0074107	2.12307	Up
GC05P102623	C5orf30	90355	chromosome 5 open reading frame 30	117	164	28	37	0.0434626	2.11821	Up
GC04P147316	LSM6	11157	LSM6 homolog, U6 small nuclear RNA associated (S. cerevisiae)	2112	2645	696	600	0.0164929	2.11765	Up
GC17M007236	C17orf61	254863	chromosome 17 open reading frame 61	1425	1789	483	398	0.0407205	2.09961	Up
GC12P052653	HOXC11	3227	homeobox C11	30	53	13	26	0.0398496	2.09327	Up
GC02M119776	C2orf76	130355	chromosome 2 open reading frame 76	570	727	153	122	0.00458911	2.07919	Up
GC11P030210	FSHB	2488	follicle stimulating hormone, beta polypeptide	13	31	8	16	0.0385027	2.07516	Up
GC07P128290	ATP6V1F	9296	ATPase, H+ transporting, lysosomal 14kDa, V1 subunit F	5256	6515	1225	793	0.0190329	2.07184	Up
GC12P054398	BLOC1S1	2647	biogenesis of lysosomal organelles complex-1, subunit 1	3025	3759	633	262	0.049584	2.06897	Up
GC04P082247	BMP3	651	bone morphogenetic protein 3	15	33	12	8	0.0245048	2.0619	Up
GC13M038913	TNAP	445341	TRAFs and NIK-associated protein	13	30	8	10	0.00742982	2.03725	Up
GC02P032356	YIPF4	84272	Yip1 domain family, member 4	199	265	44	65	0.0187566	2.03187	Up
GC03P153074	SUCNR1	56670	succinate receptor 1	39	64	16	38	0.0464252	2.02615	Up
GC06M031656	LTB	4050	lymphotoxin beta (TNF superfamily, member 3)	1028	1286	294	404	0.0106024	2.02505	Up
GC09M021130	IFNW1	3467	interferon, omega 1	6	22	4	7	0.0122442	2.02146	Up
GC14P093456	FAM181A	90050	family with sequence similarity 181, member A	25	46	12	19	0.0428385	2.01225	Up
GC17P017883	C17orf39	79018	chromosome 17 open reading frame 39	188	249	29	27	0.000173066	2.00322	Up
GC15P072143	DNM1P33	554175	DNM1 pseudogene 33	765	418	222	193	0.029592	-5.11151	Down
GC03M058594	FAM3D	131177	family with sequence similarity 3, member D	82	38	33	24	0.0387345	-3.34222	Down
GC17M037519	KAT2A	2648	K(lysine) acetyltransferase 2A	462	306	135	32	0.0173766	-3.27639	Down
GC08P022003	FAM160B2	64760	family with sequence similarity 160, member B2	58	23	28	8	0.0391666	-3.16772	Down
GC01M206116	CD34	947	CD34 molecule	40	11	21	7	0.0164552	-3.15256	Down
GC15P067161	TMEM84	283673	transmembrane protein 84	42	14	25	8	0.0465382	-3.04335	Down
GC0XP095945	RPA4	29935	replication protein A4, 34kDa	122	71	50	24	0.0150318	-2.93685	Down
GC11P063464	NAT11	79829	N-acetyltransferase 11 (GCN5-related, putative)	257	172	46	50	0.00162802	-2.81827	Down
GC22M040852	CYP2D6	1565	cytochrome P450, family 2, subfamily D, polypeptide 6	88	50	40	20	0.0228655	-2.69225	Down
GC06M026215	HIST1H1T	3010	histone cluster 1, H1t	37	13	15	10	0.0235594	-2.67884	Down
GC12M007518	CD163	9332	CD163 molecule	5032	3815	1015	1102	0.0341146	-2.65434	Down
GC03P008518	LMCD1	29995	LIM and cysteine-rich domains 1	34	11	21	6	0.0171883	-2.63664	Down
GC02M159883	BAZ2B	29994	bromodomain adjacent to zinc finger domain, 2B	2225	1695	395	154	0.0178116	-2.53734	Down
GC05P177142	LOC401222	401222		85	50	60	57	0.0463549	-2.48949	Down
GC18M044825	DYM	54808	dymeclin	677	507	205	65	0.0384516	-2.45166	Down
GC11M060823	DDB1	1642	damage-specific DNA binding protein 1, 127kDa	2496	1927	536	339	0.00572242	-2.42713	Down
GC01M142529	LOC727820	727820	hypothetical protein LOC727820	1581	1213	741	451	0.0435709	-2.42459	Down
GC19M005538	SAFB2	9667	scaffold attachment factor B2	1565	1201	203	112	0.00125241	-2.41904	Down
GC09U900673	C9orf38	29044	chromosome 9 open reading frame 38	74	43	20	19	0.0238934	-2.40787	Down
GC05U900454	LOC153577	153577	hypothetical protein LOC153577	437	323	126	56	0.0155126	-2.4015	Down
GC15M019187	LOC646214	646214	p21-activated kinase 2 pseudogene	75	44	25	28	0.00998688	-2.40016	Down
GC12M119244	PLA2G1B	5319	phospholipase A2, group IB (pancreas)	36	14	7	9	0.00309302	-2.38215	Down
GC06M031605	BAT1	7919	HLA-B associated transcript 1	326	238	123	87	0.0429241	-2.3453	Down
GC01P143920	NOTCH2NL	388677	Notch homolog 2 (Drosophila) N-terminal like	6974	5479	2545	1457	0.0497832	-2.33092	Down
GC03P037259	GOLGA4	2803	golgi autoantigen, golgin subfamily a, 4	611	463	131	57	0.0498431	-2.31966	Down
GC22P029082	CCDC157	550631	coiled-coil domain containing 157	62	35	30	12	0.039173	-2.31429	Down
GC11P007017	NLRP14	338323	NLR family, pyrin domain containing 14	38	16	7	10	0.0217363	-2.29155	Down
GC19M012122	ZNF625	90589	zinc finger protein 625	52	27	22	18	0.0269512	-2.25748	Down
GC19P039663	WTIP	126374	Wilms tumor 1 interacting protein	43	21	22	11	0.0263833	-2.24395	Down
GC15P042369	CASC4	113201	cancer susceptibility candidate 4	201	144	55	32	0.0117804	-2.23482	Down
GC17P035073	TCAP	8557	titin-cap (telethonin)	42	20	19	18	0.0429285	-2.22165	Down
GC01P045047	LOC149478	149478		101	66	36	20	0.0344625	-2.1942	Down
GC0XP049481	PAGE4	9506	P antigen family, member 4 (prostate associated)	30	12	10	13	0.00310654	-2.14339	Down
GC11M122448	ASAM	79827	adipocyte-specific adhesion molecule	31	13	8	11	0.0490899	-2.09112	Down
GC08P021967	EPB49	2039	erythrocyte membrane protein band 4.9 (dematin)	42	21	13	6	0.00243313	-2.08971	Down
GC05M075947	F2RL2	2151	coagulation factor II (thrombin) receptor-like 2	22	6	14	7	0.01147	-2.08736	Down
GC0XM076567	ATRX	546	alpha thalassemia/mental retardation syndrome X-linked (RAD54 homolog, S. cerevisiae)	59	35	17	15	0.0457878	-2.07007	Down
GC0XM057949	ZXDA	7789	zinc finger, X-linked, duplicated A	50	28	4	17	0.0163873	-2.05278	Down
GC09P130005	DNM1	1759	dynamin 1	47	26	16	10	0.0170157	-2.02344	Down

## Sheet: baseline vs 1 month
GeneCards ID	Official Symbol	Entrez Gene ID	Official Full Name	Mean t0	Mean t3	SD t0	SD t3	T-Test P t3 vs t0	MAID-Score t3 vs t0	Regulation
GC16P055216	MT1E	4493	metallothionein 1E	233	410	92	156	0.0119552	4.1037	Up
GC11M066959	PTPRCAP	5790	protein tyrosine phosphatase, receptor type, C-associated protein	79	151	55	100	0.0111549	3.77844	Up
GC18P010444	APCDD1	147495	adenomatosis polyposis coli down-regulated 1	136	236	65	99	0.0149481	3.61254	Up
GC12P130878	MMP17	4326	matrix metallopeptidase 17 (membrane-inserted)	60	116	33	35	0.00128608	3.44314	Up
GC04P119420	SNHG8	100093630	small nucleolar RNA host gene 8 (non-protein coding)	1833	2765	397	837	0.047265	3.43361	Up
GC12P052713	HOXC5	3222	homeobox C5	15	46	4	33	0.047975	3.36116	Up
GC03M130516	H1FX	8971	H1 histone family, member X	2076	3079	459	913	0.0473	3.29908	Up
GC16P055267	MT1X	4501	metallothionein 1X	668	998	256	183	0.0297753	3.2119	Up
GC09M035640	SIT1	27240	signaling threshold regulating transmembrane adaptor 1	18	49	12	23	0.00627613	3.18893	Up
GC19M041296	POLR2I	5438	polymerase (RNA) II (DNA directed) polypeptide I, 14.5kDa	1052	1539	298	235	0.023103	3.11555	Up
GC22M029825	SELM	140606	selenoprotein M	42	83	27	38	0.013181	3.1057	Up
GC06P026212	HIST1H4C	8364	histone cluster 1, H4c	4235	5989	2516	2079	0.00719761	2.93464	Up
GC19P059297	NDUFA3	4696	NADH dehydrogenase (ubiquinone) 1 alpha subcomplex, 3, 9kDa	2564	3623	1064	370	0.0386123	2.90669	Up
GC16P087047	ZFPM1	161882	zinc finger protein, multitype 1	371	544	114	111	0.0329478	2.89968	Up
GC16P030905	HSD3B7	80270	hydroxy-delta-5-steroid dehydrogenase, 3 beta- and steroid delta-isomerase 7	53	96	29	32	0.0264794	2.88842	Up
GC17P076828	C17orf89	284184	chromosome 17 open reading frame 89	516	734	168	204	0.0302669	2.76002	Up
GC22M022638	DDT	1652	D-dopachrome tautomerase	1197	1669	541	498	0.0332742	2.72881	Up
GC02M025295	POMC	5443	proopiomelanocortin	81	130	36	47	0.0257348	2.70348	Up
GC14M105389	IGHM	3507	immunoglobulin heavy constant mu	86	138	53	82	0.0184791	2.68084	Up
GC17M059127	LIMD2	80774	LIM domain containing 2	326	467	58	138	0.0256952	2.6803	Up
GC05P133478	TCF7	6932	transcription factor 7 (T-cell specific, HMG-box)	44	78	29	24	0.0366786	2.66548	Up
GC19M060336	TNNT1	7138	troponin T type 1 (skeletal, slow)	240	347	181	221	0.00134951	2.63957	Up
GC12P006939	C12orf57	113246	chromosome 12 open reading frame 57	444	623	129	194	0.0427464	2.61608	Up
GC17M007236	C17orf61	254863	chromosome 17 open reading frame 61	1242	1698	515	270	0.0255562	2.57095	Up
GC14M095246	TCL1A	8115	T-cell leukemia/lymphoma 1A	60	98	48	57	0.00654948	2.55275	Up
GC20M061630	PTK6	5753	PTK6 protein tyrosine kinase 6	78	123	59	57	0.0215187	2.53921	Up
GC02M074552	MRPL53	116540	mitochondrial ribosomal protein L53	3694	4985	1083	758	0.0434507	2.53214	Up
GC19M055817	SYT3	84258	synaptotagmin III	11	32	4	15	0.0084974	2.52451	Up
GC10U900226	LOC220980	220980	hypothetical protein LOC220980	18	41	20	23	0.0337243	2.47577	Up
GC14M019884	RPPH1	85495	ribonuclease P RNA component H1	110	164	53	75	0.025039	2.45922	Up
GC01P015657	CELA2A	63036	chymotrypsin-like elastase family, member 2A	15	36	13	14	0.0120449	2.44551	Up
GC19M011393	CCDC151	115948	coiled-coil domain containing 151	255	357	89	77	0.0389847	2.43525	Up
GC07P100048	MOSPD3	64598	motile sperm domain containing 3	313	434	99	118	0.0342541	2.41811	Up
GC17M007701	LSMD1	84316	LSM domain containing 1	2435	3245	827	389	0.0489918	2.40794	Up
GC20P033751	ROMO1	140823	reactive oxygen species modulator 1	1460	1952	554	193	0.0450263	2.40542	Up
GC16P080257	LOC100129617	100129617		54	88	12	14	0.000822159	2.37757	Up
GC20M043836	WFDC3	140686	WAP four-disulfide core domain 3	26	51	19	17	0.0310186	2.37638	Up
GC02P113058	CHCHD5	84269	coiled-coil-helix-coiled-coil-helix domain containing 5	692	928	284	80	0.0465866	2.34791	Up
GC22P036674	POLR2F	5435	polymerase (RNA) II (DNA directed) polypeptide F	879	1174	266	107	0.0438841	2.34445	Up
GC0XP153260	EMD	2010	emerin	338	461	60	108	0.0469396	2.33181	Up
GC07M099870	C7orf47	221908	chromosome 7 open reading frame 47	973	1296	253	270	0.0384786	2.33159	Up
GC02M024866	C2orf79	391356	chromosome 2 open reading frame 79	2539	3345	812	490	0.0224495	2.31403	Up
GC01P173303	TNN	63923	tenascin N	19	39	15	11	0.00927666	2.2907	Up
GC04M183299	MGC45800	90768	hypothetical LOC90768	11	30	8	20	0.0466486	2.28777	Up
GC10M072314	PCBD1	5092	pterin-4 alpha-carbinolamine dehydratase/dimerization cofactor of hepatocyte nuclear factor 1 alpha	256	351	86	70	0.0406009	2.27734	Up
GC03M049435	NICN1	84276	nicolin 1	448	601	73	89	0.0193705	2.27595	Up
GC01M226711	HIST3H2A	92815	histone cluster 3, H2a	86	129	47	52	0.00254842	2.27391	Up
GC10P131155	MGMT	4255	O-6-methylguanine-DNA methyltransferase	411	551	98	140	0.00612858	2.24606	Up
GC06M034323	C6orf1	221491	chromosome 6 open reading frame 1	486	649	133	101	0.0281399	2.24562	Up
GC06M053240	ELOVL5	60481	ELOVL family member 5, elongation of long chain fatty acids (FEN1/Elo2, SUR4/Elo3-like, yeast)	254	346	72	20	0.0170433	2.23518	Up
GC04M000656	ATP5I	521	ATP synthase, H+ transporting, mitochondrial F0 complex, subunit E	2488	3245	973	365	0.0384229	2.2294	Up
GC05M158517	RNF145	153830	ring finger protein 145	1181	1549	403	207	0.0311805	2.22759	Up
GC17P018547	TRIM16L	147166	tripartite motif-containing 16-like	6	22	6	14	0.0176986	2.21787	Up
GC20P052258	PFDN4	5203	prefoldin subunit 4	328	440	84	106	0.0040158	2.19931	Up
GC07P9K0145	ENSG00000212911			8	24	5	17	0.0187868	2.18977	Up
GC09P123368	DAB2IP	153090	DAB2 interacting protein	21	42	10	11	0.0215877	2.15803	Up
GC11P117982	PHLDB1	23187	pleckstrin homology-like domain, family B, member 1	46	74	14	21	0.0340354	2.15554	Up
GC05M043076	C5orf39	389289	chromosome 5 open reading frame 39	223	302	44	37	0.0101749	2.14925	Up
GC01P154293	ROBLD3	28956	roadblock domain containing 3	2892	3721	871	365	0.0310261	2.12082	Up
GC12M048546	FAIM2	23017	Fas apoptotic inhibitory molecule 2	17	36	8	17	0.00370324	2.11669	Up
GC09M035599	CD72	971	CD72 molecule	47	74	17	28	0.0133966	2.11119	Up
GC11P071471	LRTOMT	220074	leucine rich transmembrane and 0-methyltransferase domain containing	24	45	15	11	0.00746367	2.11037	Up
GC12M051502	KRT79	338785	keratin 79	23	43	17	14	0.0272305	2.10856	Up
GC07P001061	GPR146	115330	G protein-coupled receptor 146	11	28	9	16	0.0376593	2.09958	Up
GC20P031863	CHMP4B	128866	chromatin modifying protein 4B	3019	3872	860	762	0.023889	2.09599	Up
GC10M013304	UCMA	221044	upper zone of growth plate and cartilage matrix associated	18	37	12	16	0.0477283	2.0958	Up
GC05P085949	COX7C	1350	cytochrome c oxidase subunit VIIc	2792	3582	1041	668	0.0402648	2.09312	Up
GC16P004725	C16orf71	146562	chromosome 16 open reading frame 71	18	37	19	27	0.00594247	2.08072	Up
GC05P111528	C5orf26	114915	chromosome 5 open reading frame 26	1642	2108	406	242	0.0226322	2.07565	Up
GC02M000184	LOC727818	727818	similar to PRP38 pre-mRNA processing factor 38 (yeast) domain containing B	6	21	8	15	0.00628235	2.07422	Up
GC02M042877	ENSG00000217155			100	142	43	48	0.0314006	2.073	Up
GC12P045759	FAM113B	91523	family with sequence similarity 113, member B	26	47	19	25	0.0352104	2.06781	Up
GC19M050882	SNRPD2	6633	small nuclear ribonucleoprotein D2 polypeptide 16.5kDa	7424	9466	2131	1464	0.00768104	2.06722	Up
GC09M095978	LOC158257	158257		40	64	13	15	0.00493713	2.06591	Up
GC09P002705	KCNV2	169522	potassium channel, subfamily V, member 2	34	56	17	15	0.0208792	2.06277	Up
GC11U900708	LOC644613	644613		63	95	13	22	0.00206344	2.05875	Up
GC01M039112	GJA9	81025	gap junction protein, alpha 9, 59kDa	34	57	14	20	0.0475454	2.05715	Up
GC11M065540	CATSPER1	117144	cation channel, sperm associated 1	585	758	163	90	0.00660843	2.04842	Up
GC16M001503	IFT140	9742	intraflagellar transport 140 homolog (Chlamydomonas)	33	56	18	17	0.0172237	2.04136	Up
GC05M138752	MGC29506	51237	hypothetical protein MGC29506	13	29	6	21	0.0347638	2.02928	Up
GC13U900318	LOC440149	440149	hypothetical LOC440149	422	549	129	94	0.0335408	2.02104	Up
GC16M065985	ZDHHC1	29800	zinc finger, DHHC-type containing 1	174	234	24	37	0.0226297	2.01854	Up
GC02M096877	ANKRD39	51239	ankyrin repeat domain 39	129	177	38	26	0.0228213	2.0152	Up
GC01P176748	C1orf49	84066	chromosome 1 open reading frame 49	14	31	8	20	0.0241406	2.0113	Up
GC07M007643	RPA3	6119	replication protein A3, 14kDa	705	907	243	226	0.0139594	2.00905	Up
GC12M047372	CCNT1	904	cyclin T1	72	31	43	17	0.0445897	-3.46734	Down
GC20M057003	CTSZ	1522	cathepsin Z	6435	4320	2411	1286	0.043832	-3.37798	Down
GC19P017843	SLC5A5	6528	solute carrier family 5 (sodium iodide symporter), member 5	80	37	28	43	0.0298127	-3.37539	Down
GC11P005343	OR51M1	390059	olfactory receptor, family 51, subfamily M, member 1	58	23	13	15	0.00774317	-3.33115	Down
GC10M048033	GDF2	2658	growth differentiation factor 2	98	51	34	30	0.0124132	-3.21991	Down
GC01M206116	CD34	947	CD34 molecule	42	14	21	15	0.035809	-3.07724	Down
GC04M069561	UGT2B15	7366	UDP glucuronosyltransferase 2 family, polypeptide B15	50	20	25	18	0.0393666	-3.07068	Down
GC06P027215	HIST1H4I	8294	histone cluster 1, H4i	109	62	36	17	0.0454376	-2.97716	Down
GC12M118586	CIT	11113	citron (rho-interacting, serine/threonine kinase 21)	40	15	18	8	0.0336517	-2.82401	Down
GC19P007759	CLEC4GP1	440508	C-type lectin domain family 4, member G pseudogene 1	57	27	11	11	0.000418735	-2.82088	Down
GC17M052225	C17orf67	339210	chromosome 17 open reading frame 67	85	47	24	25	0.0146704	-2.77639	Down
GC01M008374	DKFZp566H0824	54744	hypothetical LOC54744	80	44	35	24	0.0417154	-2.73712	Down
GC01P041217	CTPS	1503	CTP synthase	295	199	51	18	0.00688596	-2.728	Down
GC15M038952	RHOV	171177	ras homolog gene family, member V	39	15	21	6	0.0255522	-2.68386	Down
GC06M026314	HIST1H3D	8351	histone cluster 1, H3d	184	121	101	58	0.0408472	-2.64338	Down
GC05P167846	RARS	5917	arginyl-tRNA synthetase	2694	1967	613	406	0.0257414	-2.62964	Down
GC0XM063321	FAM123B	139285	family with sequence similarity 123B	54	26	23	18	0.0480001	-2.60475	Down
GC02M171168	HMGB1L4	10355	high-mobility group box 1-like 4	363	255	96	49	0.0260566	-2.53747	Down
GC01P196874	PTPRC	5788	protein tyrosine phosphatase, receptor type, C	3592	2670	812	595	0.014298	-2.49291	Down
GC19P046286	CYP2A13	1553	cytochrome P450, family 2, subfamily A, polypeptide 13	35	14	22	5	0.0397803	-2.47093	Down
GC21P037367	TTC3	7267	tetratricopeptide repeat domain 3	1121	829	287	125	0.0385236	-2.43717	Down
GC02M011189	FLJ33534	285150	hypothetical LOC285150	44	21	19	12	0.0140437	-2.42051	Down
GC05M057785	PLK2	10769	polo-like kinase 2 (Drosophila)	57	31	10	20	0.00575605	-2.39064	Down
GC10P072642	UNC5B	219699	unc-5 homolog B (C. elegans)	104	67	85	56	0.0476621	-2.25869	Down
GC01P036371	TEKT2	27285	tektin 2 (testicular)	28	10	12	8	0.00889619	-2.21133	Down
GC05P172194	ERGIC1	57222	endoplasmic reticulum-golgi intermediate compartment (ERGIC) 1	677	510	202	91	0.0137646	-2.19946	Down
GC01M026099	STMN1	3925	stathmin 1	59	34	13	17	0.0470628	-2.1971	Down
GC07M116379	ST7OT1	93653	ST7 overlapping transcript 1 (non-protein coding)	21	5	14	3	0.0176014	-2.18962	Down
GC06P016237	MYLIP	29116	myosin regulatory light chain interacting protein	1808	1393	350	226	0.0146061	-2.15291	Down
GC21M039607	C21orf87	257357	chromosome 21 open reading frame 87	22	6	9	5	0.0158494	-2.12334	Down
GC08P008900	ERI1	90459	exoribonuclease 1	383	288	91	28	0.0369042	-2.09986	Down
GC03P010006	LOC442075	442075		54	32	13	15	0.048968	-2.07535	Down
GC14P100263	DLK1	8788	delta-like 1 homolog (Drosophila)	33	16	14	13	0.00570206	-2.07197	Down
GC07P001751	ELFN1	392617	extracellular leucine-rich repeat and fibronectin type III domain containing 1	50	28	20	9	0.0392572	-2.04496	Down
GC11M045627	CHST1	8534	carbohydrate (keratan sulfate Gal-6) sulfotransferase 1	52	30	9	21	0.0377838	-2.04011	Down
GC0XP071271	NHSL2	340527	NHS-like 2	91	61	19	18	0.0374024	-2.03026	Down
GC13M027475	FLT3	2322	fms-related tyrosine kinase 3	250	186	56	39	0.0415614	-2.02142	Down
GC20P060191	GTPBP5	26164	GTP binding protein 5 (putative)	90	60	43	36	0.00597082	-2.00995	Down
GC12P006473	NCAPD2	9918	non-SMC condensin I complex, subunit D2	354	269	64	33	0.019735	-2.00514	Down

## Sheet: baseline vs 2 months
GeneCards ID	Official Symbol	Entrez Gene ID	Official Full Name	Mean t0	Mean t4	SD t0	SD t4	T-Test P t4 vs t0	MAID-Score t4 vs t0	Regulation
GC21P045184	C21orf70	85395	chromosome 21 open reading frame 70	309	470	179	143	0.0275545	4.21289	Up
GC04M075092	PPBP	5473	pro-platelet basic protein (chemokine (C-X-C motif) ligand 7)	30	69	13	37	0.0251011	3.99955	Up
GC19P060488	BRSK1	84446	BR serine/threonine kinase 1	119	191	50	66	0.039374	3.79104	Up
GC15M087221	HAPLN3	145864	hyaluronan and proteoglycan link protein 3	53	95	23	28	0.00627922	3.5026	Up
GC20M061630	PTK6	5753	PTK6 protein tyrosine kinase 6	82	132	56	36	0.041669	3.35595	Up
GC16P011318	C16orf75	116028	chromosome 16 open reading frame 75	16	43	7	18	0.0105026	3.34625	Up
GC01P022842	C1QC	714	complement component 1, q subcomponent, C chain	141	208	106	108	0.0275738	3.24585	Up
GC04M005940	CRMP1	1400	collapsin response mediator protein 1	8	30	3	21	0.0213292	3.24486	Up
GC01P032980	KIAA1522	57648	KIAA1522	61	101	45	49	0.0375242	3.21409	Up
GC03P036397	STAC	6769	SH3 and cysteine rich domain	43	77	28	23	0.0229799	3.16876	Up
GC14M023098	AP1G2	8906	adaptor-related protein complex 1, gamma 2 subunit	1129	1482	187	451	0.0475958	3.16758	Up
GC18P010444	APCDD1	147495	adenomatosis polyposis coli down-regulated 1	141	202	61	100	0.0427858	3.01061	Up
GC20P029870	MYLK2	85366	myosin light chain kinase 2	36	65	14	28	0.0409935	2.9507	Up
GC17P017147	NT5M	56953	5',3'-nucleotidase, mitochondrial	15	37	13	17	0.00232771	2.85715	Up
GC11P066580	RHOD	29984	ras homolog gene family, member D	47	78	23	21	0.00312731	2.8308	Up
GC17P053670	LPO	4025	lactoperoxidase	15	36	11	17	0.0164411	2.763	Up
GC10U901121	LOC84989	84989		32	57	16	21	0.0264332	2.69901	Up
GC18P012244	CIDEA	1149	cell death-inducing DFFA-like effector a	11	30	5	12	0.000583419	2.66691	Up
GC19P015484	CYP4F22	126410	cytochrome P450, family 4, subfamily F, polypeptide 22	21	43	13	21	0.0473716	2.66516	Up
GC20P048032	SNAI1	6615	snail homolog 1 (Drosophila)	25	47	14	20	0.045459	2.60306	Up
GC16M000632	LOC100130285	100130285	hypothetical LOC100130285	76	112	13	34	0.0254026	2.59648	Up
GC15P072209	ISLR2	57611	immunoglobulin superfamily containing leucine-rich repeat 2	9	25	5	15	0.00986443	2.45396	Up
GC11M066959	PTPRCAP	5790	protein tyrosine phosphatase, receptor type, C-associated protein	84	119	53	37	0.0483277	2.42185	Up
GC08M087129	PSKH2	85481	protein serine kinase H2	35	58	15	9	0.00316956	2.41638	Up
GC20M035312	GHRH	2691	growth hormone releasing hormone	11	27	11	8	0.010612	2.38564	Up
GC19P010013	C3P1	388503	complement component 3 precursor pseudogene	24	43	15	20	0.00810767	2.36772	Up
GC01M054464	SSBP3	23648	single stranded DNA binding protein 3	217	280	34	61	0.00872779	2.36321	Up
GC14M105876	IGHV4-31	28396	immunoglobulin heavy variable 4-31	11	27	7	18	0.0477772	2.34993	Up
GC12M051194	KRT5	3852	keratin 5	12	29	7	17	0.0302655	2.32418	Up
GC20P003000	OXT	5020	oxytocin, prepropeptide	31	52	21	28	0.0363812	2.30676	Up
GC03P120495	CDGAP	57514	Cdc42 GTPase-activating protein	283	357	54	65	0.0162716	2.28148	Up
GC06P031690	AIF1	199	allograft inflammatory factor 1	10	25	7	10	0.00480216	2.27081	Up
GC20M025383	NINL	22981	ninein-like	23	42	7	14	0.0140211	2.26335	Up
GC02P219180	PLCD4	84812	phospholipase C, delta 4	4	18	2	14	0.0292681	2.26264	Up
GC16M066073	AGRP	181	agouti related protein homolog (mouse)	14	30	6	19	0.0383535	2.25838	Up
GC01M151800	S100A2	6273	S100 calcium binding protein A2	23	41	19	22	0.0409032	2.24594	Up
GC01U900986	LOC284578	284578	hypothetical LOC284578	6	19	3	12	0.0102533	2.23943	Up
GC12P118079	HSPB8	26353	heat shock 22kDa protein 8	27	46	13	9	0.00734183	2.23655	Up
GC19M018406	ISYNA1	51477	inositol-3-phosphate synthase 1	33	53	14	20	0.0134923	2.23095	Up
GC14P023937	KIAA1305	57523	KIAA1305	37	58	22	37	0.0445604	2.21752	Up
GC10P047834	AGAP9	642517	ArfGAP with GTPase domain, ankyrin repeat and PH domain 9	67	95	16	24	0.042856	2.20292	Up
GC20M001109	C20orf46	55321	chromosome 20 open reading frame 46	28	47	14	24	0.00654303	2.19058	Up
GC12P006751	LAG3	3902	lymphocyte-activation gene 3	13	28	12	16	0.0372298	2.1826	Up
GC06P100161	PRDM13	59336	PR domain containing 13	5	18	5	12	0.0221501	2.17546	Up
GC04M191140	TUBB4Q	56604	tubulin, beta polypeptide 4, member Q	6	20	5	13	0.0360004	2.16912	Up
GC04M123813	IL21	59067	interleukin 21	8	22	8	11	0.0347756	2.15426	Up
GC01P100897	VCAM1	7412	vascular cell adhesion molecule 1	6	19	5	12	0.0311211	2.14404	Up
GC04M002040	POLN	353497	polymerase (DNA directed) nu	32	51	10	11	0.00514913	2.14174	Up
GC19P006324	ALKBH7	84266	alkB, alkylation repair homolog 7 (E. coli)	633	768	158	92	0.0398114	2.13034	Up
GC17M002942	OR1D2	4991	olfactory receptor, family 1, subfamily D, member 2	48	71	16	16	0.00943104	2.1159	Up
GC11P062231	GNG3	2785	guanine nucleotide binding protein (G protein), gamma 3	49	72	21	17	0.0106182	2.10693	Up
GC09M035599	CD72	971	CD72 molecule	51	74	20	30	0.0199407	2.10491	Up
GC0YM020969	TTTY10	246119	testis-specific transcript, Y-linked 10	11	26	9	8	0.00484868	2.07863	Up
GC07P073080	ELN	2006	elastin	13	27	4	10	0.00507049	2.07124	Up
GC09M139021	ABCA2	20	ATP-binding cassette, sub-family A (ABC1), member 2	62	88	30	18	0.0393891	2.07091	Up
GC21P042697	UBASH3A	53347	ubiquitin associated and SH3 domain containing, A	18	34	12	13	0.0227304	2.06022	Up
GC07M099870	C7orf47	221908	chromosome 7 open reading frame 47	980	1172	235	200	0.0494213	2.04965	Up
GC19P055614	SPIB	6689	Spi-B transcription factor (Spi-1/PU.1 related)	15	29	14	9	0.0338433	2.01344	Up
GC07P150357	ACCN3	9311	amiloride-sensitive cation channel 3	12	26	8	11	0.0180327	2.01203	Up
GC17P055276	MIR21	406991	microRNA 21	8656	10173	1294	1392	0.0380882	2.00857	Up
GC19M048739	XRCC1	7515	X-ray repair complementing defective repair in Chinese hamster cells 1	472	570	48	110	0.0199138	2.00322	Up
GC02P206350	ENSG00000180672			71	35	15	16	0.00351186	-3.59056	Down
GC02M171168	HMGB1L4	10355	high-mobility group box 1-like 4	350	251	99	37	0.0339694	-3.20533	Down
GC17M076701	LOC100131170	100131170		40	16	19	14	0.0169647	-3.1399	Down
GC01M206116	CD34	947	CD34 molecule	39	15	20	10	0.00853766	-3.03382	Down
GC13P041728	ENSG00000218932			52	26	13	24	0.0306849	-2.9185	Down
GC05P167846	RARS	5917	arginyl-tRNA synthetase	2671	2098	574	449	0.0453992	-2.90588	Down
GC01M092484	GLMN	11146	glomulin, FKBP associated protein	212	154	13	18	0.000209702	-2.70657	Down
GC18P021968	PSMA8	143471	proteasome (prosome, macropain) subunit, alpha type, 8	40	18	11	12	0.00310434	-2.69013	Down
GC16M027706	GSG1L	146395	GSG1-like	49	26	13	15	0.0105778	-2.65915	Down
GC03P158637	PTX3	5806	pentraxin-related gene, rapidly induced by IL-1 beta	375	287	108	47	0.0367467	-2.6173	Down
GC13P112860	PROZ	8858	protein Z, vitamin K-dependent plasma glycoprotein	33	14	15	8	0.0123949	-2.58873	Down
GC01M158071	C1orf204	284677	chromosome 1 open reading frame 204	47	25	22	13	0.0362577	-2.49557	Down
GC20P029790	TPX2	22974	TPX2, microtubule-associated, homolog (Xenopus laevis)	21	5	13	3	0.0114688	-2.47737	Down
GC16P003104	ZNF205	7755	zinc finger protein 205	69	43	25	29	0.017997	-2.47309	Down
GC15P088036	WDR93	56964	WD repeat domain 93	43	23	11	16	0.0110629	-2.45921	Down
GC01M110004	EPS8L3	79574	EPS8-like 3	26	10	12	8	0.0187933	-2.45792	Down
GC01M001845	C1orf222	339457	chromosome 1 open reading frame 222	44	24	19	14	0.0209973	-2.45214	Down
GC0YM008694	TTTY11	83866	testis-specific transcript, Y-linked 11	38	19	19	12	0.0136306	-2.43928	Down
GC16P004304	GLIS2	84662	GLIS family zinc finger 2	51	29	21	11	0.0487248	-2.43675	Down
GC08M033569	DUSP26	78986	dual specificity phosphatase 26 (putative)	40	21	21	9	0.0342774	-2.43545	Down
GC12P028302	CCDC91	55297	coiled-coil domain containing 91	652	520	116	62	0.0418545	-2.43102	Down
GC17M037061	LOC100130654	100130654		25	10	15	5	0.0126612	-2.35527	Down
GC08M006715	DEFB1	1672	defensin, beta 1	46	26	18	16	0.0406449	-2.33566	Down
GC04M017453	LCORL	254251	ligand dependent nuclear receptor corepressor-like	186	142	55	20	0.0273222	-2.25697	Down
GC01P040715	ZNF642	339559	zinc finger protein 642	161	121	44	18	0.0194227	-2.24233	Down
GC07P039798	LOC349114	349114	hypothetical LOC349114	23	9	15	6	0.0161444	-2.22491	Down
GC07P045894	IGFBP1	3484	insulin-like growth factor binding protein 1	20	6	10	5	0.031154	-2.21353	Down
GC15P026247	HERC2P7	8917	hect domain and RLD 2 pseudogene 7	23	9	13	9	0.0174064	-2.19428	Down
GC02P105727	NCK2	8440	NCK adaptor protein 2	928	764	283	192	0.00859416	-2.17332	Down
GC19M056563	CLDND2	125875	claudin domain containing 2	28	13	11	11	0.00687373	-2.16447	Down
GC12M131177	GALNT9	50614	UDP-N-acetyl-alpha-D-galactosamine:polypeptide N-acetylgalactosaminyltransferase 9 (GalNAc-T9)	50	31	32	15	0.0493288	-2.14482	Down
GC06P035812	C6orf81	221481	chromosome 6 open reading frame 81	28	13	14	10	0.0260964	-2.13382	Down
GC12M119244	PLA2G1B	5319	phospholipase A2, group IB (pancreas)	35	19	6	11	0.000460868	-2.09522	Down
GC02P112613	FBLN7	129804	fibulin 7	28	13	9	13	0.00452343	-2.07327	Down
GC04U900253	LOC339988	339988	hypothetical protein LOC339988	147	112	33	28	0.0142516	-2.06423	Down
GC11P065469	TSGA10IP	254187	testis specific, 10 interacting protein	51	32	46	44	0.0373866	-2.04923	Down
GC08P095630	ENSG00000212997			29	14	16	8	0.0479238	-2.04911	Down
GC01U901469	LOC730496	730496		94	69	17	16	0.032068	-2.02637	Down
GC11M125153	PATE2	399967	prostate and testis expressed 2	32	17	11	10	0.0169736	-2.02004	Down
GC08M006780	DEFA4	1669	defensin, alpha 4, corticostatin	35	19	16	14	0.000999472	-2.01813	Down
